# Supplementary material for: Differential effects of prolonged post-fixation on immunohistochemical and histochemical staining for postmortem human brains
Source: Front Neuroanat. 2024 Nov 14;18:1477973. doi: 10.3389/fnana.2024.1477973 (PMC11602276; doi:10.3389/fnana.2024.1477973)
Supplement: Supplementary file 4 [file Table_1.XLSX]

## Sheet: RbxNeuN
1yr	Area	Intensity	255-	RbxNeuN		5yr	Area	Intensity	255-			10yr	Area	Intensity	255-			15yr	Area	Intensity	255-			20yr	Area	Intensity	255-		RbNeuN	Summary	1yr	5yr	10yr	15yr	20yr			ne Way Analysis of Variance	Friday, September 6, 2024 3:42:57 PM
S-556						S-382						DH-1946						S-152						S-63							32.8164	0.264	0.8632	0.1422	0.5902
1	1392640	220.726	34.274			1	1392640	254.831	0.169			1	1392640	254.446	0.554			1	1392640	254.931	0.069			1	1392640	254.915	0.085				24.523	0.2884	0.9956	0.5278	0.517			Data source: Data 1 in Notebook1
2	1392640	220.684	34.316			2	1392640	254.937	0.063			2	1392640	253.838	1.162			2	1392640	254.8	0.2			2	1392640	254.938	0.062				26.0338	0.6032	0.9536	0.5182	0.8822
3	1392640	225.433	29.567			3	1392640	254.886	0.114			3	1392640	254.616	0.384			3	1392640	254.935	0.065			3	1392640	254.651	0.349				26.9762	0.5988	0.8252	0.6106	0.573			Normality Test (Shapiro-Wilk):	Failed	(P < 0.050)
4	1392640	221.752	33.248			4	1392640	254.369	0.631			4	1392640	253.871	1.129			4	1392640	254.936	0.064			4	1392640	253.474	1.526
5	1392640	222.323	32.677			5	1392640	254.657	0.343			5	1392640	253.913	1.087			5	1392640	254.687	0.313			5	1392640	254.071	0.929			Average	27.5874	0.4386	0.9094	0.4497	0.6406			Equal Variance Test (Brown-Forsythe):	Passed	(P = 0.085)
Average			32.8164			Average			0.264			Average			0.8632			Average			0.1422			Average			0.5902											Group Name	N	Missing	Mean	Std Dev	SEM
																																						RbNeuN-1yr	4	0	27.587	3.63	1.815
																																						RbNeuN-5yr	4	0	0.439	0.188	0.0939
1yr	Area	Intensity	255-			5yr	Area	Intensity	255-			10yr	Area	Intensity	255-			15yr	Area	Intensity	255-			20yr	Area	Intensity	255-											RbNeuN-10yr	4	0	0.909	0.0788	0.0394
S-560						S-391						DH-1976						S-163						S-67														RbNeuN-15yr	4	0	0.45	0.209	0.105
1	1392640	231.688	23.312			1	1392640	254.892	0.108			1	1392640	254.927	0.073			1	1392640	254.001	0.999			1	1392640	254.944	0.056											RbNeuN-20yr	4	0	0.641	0.164	0.082
2	1392640	233.678	21.322			2	1392640	254.931	0.069			2	1392640	251.862	3.138			2	1392640	253.848	1.152			2	1392640	254.514	0.486
3	1392640	231.29	23.71			3	1392640	254.937	0.063			3	1392640	254.907	0.093			3	1392640	254.789	0.211			3	1392640	254.097	0.903											Source of Variation	DF	SS	MS	F	P
4	1392640	229.666	25.334			4	1392640	254.451	0.549			4	1392640	253.462	1.538			4	1392640	254.736	0.264			4	1392640	254.577	0.423											Between Groups	4	2329.54	582.386	219.18	<0.001
5	1392640	226.063	28.937			5	1392640	254.347	0.653			5	1392640	254.864	0.136			5	1392640	254.987	0.013			5	1392640	254.283	0.717											Residual	15	39.857	2.657
																																						Total	19	2369.4
Average			24.523			Average			0.2884			Average			0.9956			Average			0.5278			Average			0.517
																																						The differences in the mean values among the treatment groups are greater than would be expected by chance; there is a statistically significant difference (P = <0.001).
1yr	Area	Intensity	255-			5yr	Area	Intensity	255-			10yr	Area	Intensity	255-			15yr	Area	Intensity	255-			20yr	Area	Intensity	255-											Power of performed test with alpha = 0.050: 1.000
S-561						S-395						DH-1979						S-167						S-72
1	1392640	235.878	19.122			1	1392640	254.125	0.875			1	1392640	254.165	0.835			1	1392640	254.383	0.617			1	1392640	254.491	0.509
2	1392640	230.76	24.24			2	1392640	254.924	0.076			2	1392640	253.274	1.726			2	1392640	254.678	0.322			2	1392640	253.165	1.835											All Pairwise Multiple Comparison Procedures (Student-Newman-Keuls Method) :
3	1392640	228.196	26.804			3	1392640	254.137	0.863			3	1392640	254.112	0.888			3	1392640	254.525	0.475			3	1392640	253.636	1.364
4	1392640	225.882	29.118			4	1392640	254.251	0.749			4	1392640	254.568	0.432			4	1392640	254.698	0.302			4	1392640	254.806	0.194											Comparisons for factor:
5	1392640	224.115	30.885			5	1392640	254.547	0.453			5	1392640	254.113	0.887			5	1392640	254.125	0.875			5	1392640	254.491	0.509											Comparison	Diff of Means	p	q	P	P<0.050
																																						RbNeuN-1yr vs. RbNeuN-5yr	27.149	5	33.31	<0.001	Yes
Average			26.0338			Average			0.6032			Average			0.9536			Average			0.5182			Average			0.8822											RbNeuN-1yr vs. RbNeuN-15yr	27.138	4	33.296	<0.001	Yes
																																						RbNeuN-1yr vs. RbNeuN-20yr	26.947	3	33.062	<0.001	Yes
																																						RbNeuN-1yr vs. RbNeuN-10yr	26.678	2	32.732	<0.001	Yes
1yr	Area	Intensity	255-			5yr	Area	Intensity	255-			10yr	Area	Intensity	255-			15yr	Area	Intensity	255-			20yr	Area	Intensity	255-											RbNeuN-10yr vs. RbNeuN-5yr	0.471	4	0.578	0.976	No
S-565						S-412						DH-1986						S-175						S-74														RbNeuN-10yr vs. RbNeuN-15yr	0.46	3	0.564	0.917	Do Not Test
1	1392640	230.989	24.011			1	1392640	254.638	0.362			1	1392640	253.009	1.991			1	1392640	253.978	1.022			1	1392640	254.243	0.757											RbNeuN-10yr vs. RbNeuN-20yr	0.269	2	0.33	0.819	Do Not Test
2	1392640	231.285	23.715			2	1392640	254.524	0.476			2	1392640	253.672	1.328			2	1392640	254.552	0.448			2	1392640	254.72	0.28											RbNeuN-20yr vs. RbNeuN-5yr	0.202	3	0.248	0.983	Do Not Test
3	1392640	225.817	29.183			3	1392640	254.255	0.745			3	1392640	254.867	0.133			3	1392640	254.976	0.024			3	1392640	254.484	0.516											RbNeuN-20yr vs. RbNeuN-15yr	0.191	2	0.234	0.871	Do Not Test
4	1392640	224.168	30.832			4	1392640	254.478	0.522			4	1392640	254.462	0.538			4	1392640	254.432	0.568			4	1392640	254.128	0.872											RbNeuN-15yr vs. RbNeuN-5yr	0.0111	2	0.0136	0.993	Do Not Test
5	1392640	227.86	27.14			5	1392640	254.111	0.889			5	1392640	254.864	0.136			5	1392640	254.009	0.991			5	1392640	254.56	0.44
			26.9762			Average			0.5988			Average			0.8252			Average			0.6106			Average			0.573											A result of "Do Not Test" occurs for a comparison when no significant difference is found between two means that enclose that comparison. For example, if you had four means sorted in order, and found no difference between means 4 vs. 2, then you would not test 4 vs. 3 and 3 vs. 2, but still test 4 vs. 1 and 3 vs. 1 (4 vs. 3 and 3 vs. 2 are enclosed by 4 vs. 2: 4 3 2 1). Note that not testing the …
																																						Linear Regression	Friday, September 6, 2024 3:46:33 PM
																																						Data source: Data 1 in Notebook1
																																						RbxNeuN-Int = 16.958 - (1.074 * Postfixation years)
																																						N = 20
																																						R = 0.670	Rsqr = 0.449	Adj Rsqr = 0.419
																																						Standard Error of Estimate = 8.514
																																							Coefficient	Std. Error	t	P
																																						Constant	16.958	3.434	4.938	<0.001
																																						Postfixation years	-1.074	0.28	-3.832	0.001
																																						Analysis of Variance:
																																							DF	SS	MS	F	P
																																						Regression	1	1064.46	1064.46	14.683	0.001
																																						Residual	18	1304.94	72.496
																																						Total	19	2369.4	124.705
																																						Normality Test (Shapiro-Wilk)	Passed	(P = 0.282)
																																						Constant Variance Test (Spearman Rank Correlation):	Failed	(P = <0.001)
																																						Power of performed test with alpha = 0.050: 0.917

## Sheet: MsxNeuN
1yr	Area	Intensity	255-	MSxNeuN		5yr	Area	Intensity	255-			10yr	Area	Intensity	255-			15yr	Area	Intensity	255-			20yr	Area	Intensity	255-			Summary	1yr	5yr	10yr	15yr	20yr			One Way Analysis of Variance	Friday, September 6, 2024 4:23:29 PM
S-556						S-382						DH-1946						S-152						S-63							100.079	80.967	81.02	104.842	105.129
1	1392640	139.562	115.438			1	1392640	175.301	79.699			1	1392640	168.252	86.748			1	1392640	122.581	132.419			1	1392640	163.017	91.983			MsNeuN	111.134	113.287	96.503	74.055	107.474			Data source: Data 1 in New analysis of all staining and groups-2024-09-06
2	1392640	139.567	115.433			2	1392640	184.697	70.303			2	1392640	170.834	84.166			2	1392640	159.334	95.666			2	1392640	157.146	97.854				120.403	92.213	55.502	68.232	82.987
3	1392640	155.807	99.193			3	1392640	177.376	77.624			3	1392640	165.918	89.082			3	1392640	176.711	78.289			3	1392640	110.604	144.396				125.071	102.098	96.297	75.525	72.987			Normality Test (Shapiro-Wilk):	Passed	(P = 0.640)
4	1392640	166.031	88.969			4	1392640	171.155	83.845			4	1392640	179.858	75.142			4	1392640	158.817	96.183			4	1392640	168.638	86.362
5	1392640	173.64	81.36			5	1392640	161.636	93.364			5	1392640	185.038	69.962			5	1392640	133.346	121.654			5	1392640	149.948	105.052			Average	114.172	97.1412	82.3305	80.6635	92.1442			Equal Variance Test (Brown-Forsythe):	Passed	(P = 0.873)
Average			100.079			Average			80.967			Average			81.02			Average			104.842			Average			105.129											Group Name	N	Missing	Mean	Std Dev	SEM
																																						MsNeuN-1yr	4	0	114.172	11.037	5.519
																																						MsNeuN-5yr	4	0	97.141	13.798	6.899
1yr	Area	Intensity	255-			5yr	Area	Intensity	255-			10yr	Area	Intensity	255-			15yr	Area	Intensity	255-			20yr	Area	Intensity	255-											MsNeuN-10yr	4	0	82.331	19.299	9.65
S-560						S-391						DH-1976						S-163						S-67														MsNeuN-15yr	4	0	80.663	16.424	8.212
1	1392640	134.707	120.293			1	1392640	147.889	107.111			1	1392640	161.136	93.864			1	1392640	180.043	74.957			1	1392640	159.652	95.348											MsNeuN-20yr	4	0	92.144	16.877	8.438
2	1392640	141.43	113.57			2	1392640	144.84	110.16			2	1392640	152.087	102.913			2	1392640	186.409	68.591			2	1392640	133.275	121.725
3	1392640	153.508	101.492			3	1392640	137.498	117.502			3	1392640	153.471	101.529			3	1392640	179.506	75.494			3	1392640	145.623	109.377											Source of Variation	DF	SS	MS	F	P
4	1392640	157.326	97.674			4	1392640	142.874	112.126			4	1392640	155.033	99.967			4	1392640	174.585	80.415			4	1392640	174.025	80.975											Between Groups	4	2926.93	731.731	2.952	0.055
5	1392640	132.36	122.64			5	1392640	135.463	119.537			5	1392640	170.757	84.243			5	1392640	184.181	70.819			5	1392640	125.056	129.944											Residual	15	3717.69	247.846
																																						Total	19	6644.62
Average			111.134			Average			113.287			Average			96.5032			Average			74.0552			Average			107.474
																																						The differences in the mean values among the treatment groups are not great enough to exclude the possibility that the difference is due to random sampling variability; there is not a statistically significant difference (P = 0.055).
1yr	Area	Intensity	255-			5yr	Area	Intensity	255-			10yr	Area	Intensity	255-			15yr	Area	Intensity	255-			20yr	Area	Intensity	255-											Power of performed test with alpha = 0.050: 0.453
S-561						S-395						DH-1979						S-167						S-72
1	1392640	133.19	121.81			1	1392640	149.034	105.966			1	1392640	254.768	0.232			1	1392640	158.335	96.665			1	1392640	174.565	80.435											The power of the performed test (0.453) is below the desired power of 0.800.
2	1392640	129.214	125.786			2	1392640	175.992	79.008			2	1392640	254.908	0.092			2	1392640	161.401	93.599			2	1392640	183.622	71.378											Less than desired power indicates you are less likely to detect a difference when one actually exists. Negative results should be interpreted cautiously.
3	1392640	120.924	134.076			3	1392640	175.244	79.756			3	1392640	184.412	70.588			3	1392640	208.337	46.663			3	1392640	193.217	61.783
4	1392640	140.802	114.198			4	1392640	155.139	99.861			4	1392640	153.798	101.202			4	1392640	196.024	58.976			4	1392640	153.443	101.557
5	1392640	148.856	106.144			5	1392640	158.528	96.472			5	1392640	149.602	105.398			5	1392640	209.743	45.257			5	1392640	155.22	99.78
Average			120.403			Average			92.2126			Average			55.5024			Average			68.232			Average			82.9866											Linear Regression	Friday, September 6, 2024 4:24:41 PM
																																						Data source: Data 1 in New analysis of all staining and groups-2024-09-06
1yr	Area	Intensity	255-			5yr	Area	Intensity	255-			10yr	Area	Intensity	255-			15yr	Area	Intensity	255-			20yr	Area	Intensity	255-
S-565						S-412						DH-1986						S-175						S-74														MsNeuN-Int = 105.743 - (1.221 * postfixation-yrs)
1	1392640	117.047	137.953			1	1392640	150.545	104.455			1	1392640	165.482	89.518			1	1392640	183.807	71.193			1	1392640	173.641	81.359
2	1392640	136.452	118.548			2	1392640	165.797	89.203			2	1392640	159.78	95.22			2	1392640	176.859	78.141			2	1392640	177.047	77.953											N = 20
3	1392640	138.171	116.829			3	1392640	180.791	74.209			3	1392640	156.661	98.339			3	1392640	189.741	65.259			3	1392640	181.599	73.401
4	1392640	133.328	121.672			4	1392640	154.455	100.545			4	1392640	156.533	98.467			4	1392640	165.695	89.305			4	1392640	189.194	65.806											R = 0.455	Rsqr = 0.207	Adj Rsqr = 0.163
5	1392640	124.649	130.351			5	1392640	112.92	142.08			5	1392640	155.058	99.942			5	1392640	181.274	73.726			5	1392640	188.583	66.417
																																						Standard Error of Estimate = 17.108
			125.071			Average			102.098			Average			96.2972			Average			75.5248			Average			72.9872
																																							Coefficient	Std. Error	t	P
																																						Constant	105.743	6.901	15.324	<0.001
																																						postfixation-yrs	-1.221	0.563	-2.168	0.044
																																						Analysis of Variance:
																																							DF	SS	MS	F	P
																																						Regression	1	1376.11	1376.11	4.701	0.044
																																						Residual	18	5268.51	292.695
																																						Total	19	6644.62	349.717
																																						Normality Test (Shapiro-Wilk)	Passed	(P = 0.723)
																																						Constant Variance Test (Spearman Rank Correlation):	Passed	(P = 0.594)
																																						Power of performed test with alpha = 0.050: 0.526

## Sheet: RtxIba1
1yr	Area	Intensity	255-	Iba1		5yr	Area	Intensity	255-			10yr	Area	Intensity	255-			15yr	Area	Intensity	255-			20yr	Area	Intensity	255-			Summary	1yr	5yr	10yr	15yr	20yr			One Way Analysis of Variance	Tuesday, September 17, 2024 9:46:46 AM
S-556						S-382						DH-1946						S-152						S-63							68.436	34.391	16.864	20.686	0.0972
1	1392640	182.984	72.016			1	1392640	217.239	37.761			1	1392640	234.878	20.122			1	1392640	234.848	20.152			1	1392640	254.881	0.119			RtxIba1	48.814	12.911	15.001	16.45	3.0404			Data source: Data 1 in New analysis of all staining and groups-2024-09-06
2	1392640	189.231	65.769			2	1392640	219.936	35.064			2	1392640	236.906	18.094			2	1392640	237.436	17.564			2	1392640	254.93	0.07				72.03	32.288	20.749	4.876	12.751
3	1392640	188.44	66.56			3	1392640	218.787	36.213			3	1392640	241.434	13.566			3	1392640	238.832	16.168			3	1392640	254.921	0.079				56.568	26.886	48.409	6.816	1.188			Normality Test (Shapiro-Wilk):	Passed	(P = 0.355)
4	1392640	183.242	71.758			4	1392640	223.357	31.643			4	1392640	238.513	16.487			4	1392640	236.449	18.551			4	1392640	254.884	0.116
5	1392640	188.925	66.075			5	1392640	223.727	31.273			5	1392640	238.95	16.05			5	1392640	224.003	30.997			5	1392640	254.898	0.102			Average	61.462	26.619	25.2557	12.207	4.26915			Equal Variance Test (Brown-Forsythe):	Passed	(P = 0.819)
Average			68.4356			Average			34.3908			Average			16.8638			Average			20.6864			Average			0.0972											Group Name	N	Missing	Mean	Std Dev	SEM
																																						RtxIba1-1y	4	0	61.462	10.712	5.356
																																						RtxIba1-5y	4	0	26.619	9.67	4.835
1yr	Area	Intensity	255-			5yr	Area	Intensity	255-			10yr	Area	Intensity	255-			15yr	Area	Intensity	255-			20yr	Area	Intensity	255-											RtxIba1-10y	4	0	25.256	15.62	7.81
S-560						S-391						DH-1976						S-163						S-67														RtxIba1-15y	4	0	12.207	7.587	3.794
1	1392640	208.682	46.318			1	1392640	244.762	10.238			1	1392640	240.842	14.158			1	1392640	239.42	15.58			1	1392640	251.979	3.021											RtxIba1-20y	4	0	4.269	5.784	2.892
2	1392640	207.555	47.445			2	1392640	244.448	10.552			2	1392640	243.003	11.997			2	1392640	237.591	17.409			2	1392640	252.642	2.358
3	1392640	205.047	49.953			3	1392640	244.507	10.493			3	1392640	242.047	12.953			3	1392640	236.956	18.044			3	1392640	250.985	4.015											Source of Variation	DF	SS	MS	F	P
4	1392640	205.58	49.42			4	1392640	234.691	20.309			4	1392640	233.407	21.593			4	1392640	235.401	19.599			4	1392640	252.269	2.731											Between Groups	4	7683.84	1920.96	17.68	<0.001
5	1392640	204.068	50.932			5	1392640	242.039	12.961			5	1392640	240.694	14.306			5	1392640	243.383	11.617			5	1392640	251.923	3.077											Residual	15	1629.78	108.652
																																						Total	19	9313.62
Average			48.8136			Average			12.9106			Average			15.0014			Average			16.4498			Average			3.0404
																																						The differences in the mean values among the treatment groups are greater than would be expected by chance; there is a statistically significant difference (P = <0.001).
1yr	Area	Intensity	255-			5yr	Area	Intensity	255-			10yr	Area	Intensity	255-			15yr	Area	Intensity	255-			20yr	Area	Intensity	255-											Power of performed test with alpha = 0.050: 1.000
S-561						S-395						DH-1979						S-167						S-72
1	1392640	173.672	81.328			1	1392640	226.301	28.699			1	1392640	229.996	25.004			1	1392640	248.903	6.097			1	1392640	247.256	7.744
2	1392640	197.377	57.623			2	1392640	223.121	31.879			2	1392640	233.194	21.806			2	1392640	249.7	5.3			2	1392640	252.603	2.397											All Pairwise Multiple Comparison Procedures (Student-Newman-Keuls Method) :
3	1392640	175.473	79.527			3	1392640	222.882	32.118			3	1392640	237.001	17.999			3	1392640	250.401	4.599			3	1392640	246.899	8.101
4	1392640	185.696	69.304			4	1392640	223.905	31.095			4	1392640	237.963	17.037			4	1392640	250.652	4.348			4	1392640	251.889	3.111											Comparisons for factor:
5	1392640	182.631	72.369			5	1392640	217.353	37.647			5	1392640	233.1	21.9			5	1392640	250.965	4.035			5	1392640	212.598	42.402											Comparison	Diff of Means	p	q	P	P<0.050
																																						RtxIba1-1y vs. RtxIba1-20y	57.193	5	10.974	<0.001	Yes
Average			72.0302			Average			32.2876			Average			20.7492			Average			4.8758			Average			12.751											RtxIba1-1y vs. RtxIba1-15y	49.255	4	9.451	<0.001	Yes
																																						RtxIba1-1y vs. RtxIba1-10y	36.206	3	6.947	<0.001	Yes
																																						RtxIba1-1y vs. RtxIba1-5y	34.843	2	6.685	<0.001	Yes
1yr	Area	Intensity	255-			5yr	Area	Intensity	255-			10yr	Area	Intensity	255-			15yr	Area	Intensity	255-			20yr	Area	Intensity	255-											RtxIba1-5y vs. RtxIba1-20y	22.35	4	4.288	0.038	Yes
S-565						S-412						DH-1986						S-175						S-74														RtxIba1-5y vs. RtxIba1-15y	14.412	3	2.765	0.158	No
1	1392640	196.619	58.381			1	1392640	229.775	25.225			1	1392640	203.458	51.542			1	1392640	247.674	7.326			1	1392640	254.036	0.964											RtxIba1-5y vs. RtxIba1-10y	1.363	2	0.262	0.856	Do Not Test
2	1392640	197.855	57.145			2	1392640	228.785	26.215			2	1392640	206.32	48.68			2	1392640	246.986	8.014			2	1392640	253.845	1.155											RtxIba1-10y vs. RtxIba1-20y	20.987	3	4.027	0.031	Yes
3	1392640	199.491	55.509			3	1392640	227.69	27.31			3	1392640	219.514	35.486			3	1392640	249.781	5.219			3	1392640	253.813	1.187											RtxIba1-10y vs. RtxIba1-15y	13.049	2	2.504	0.097	Do Not Test
4	1392640	199.119	55.881			4	1392640	227.607	27.393			4	1392640	198.444	56.556			4	1392640	248.344	6.656			4	1392640	253.934	1.066											RtxIba1-15y vs. RtxIba1-20y	7.938	2	1.523	0.299	No
5	1392640	199.077	55.923			5	1392640	226.715	28.285			5	1392640	205.22	49.78			5	1392640	248.135	6.865			5	1392640	253.432	1.568
			56.5678			Average			26.8856			Average			48.4088			Average			6.816			Average			1.188											A result of "Do Not Test" occurs for a comparison when no significant difference is found between two means that enclose that comparison. For example, if you had four means sorted in order, and found no difference between means 4 vs. 2, then you would not test 4 vs. 3 and 3 vs. 2, but still test 4 vs. 1 and 3 vs. 1 (4 vs. 3 and 3 vs. 2 are enclosed by 4 vs. 2: 4 3 2 1). Note that not testing the …
																																						Linear Regression	Tuesday, September 17, 2024 9:45:49 AM
																																						Data source: Data 1 in New analysis of all staining and groups-2024-09-06
																																						RtxIba1-int = 52.854 - (2.636 * years)
																																						N = 20
																																						R = 0.830	Rsqr = 0.689	Adj Rsqr = 0.672
																																						Standard Error of Estimate = 12.686
																																							Coefficient	Std. Error	t	P
																																						Constant	52.854	5.117	10.33	<0.001
																																						years	-2.636	0.418	-6.315	<0.001
																																						Analysis of Variance:
																																							DF	SS	MS	F	P
																																						Regression	1	6416.97	6416.97	39.875	<0.001
																																						Residual	18	2896.66	160.925
																																						Total	19	9313.62	490.191
																																						Normality Test (Shapiro-Wilk)	Passed	(P = 0.585)
																																						Constant Variance Test (Spearman Rank Correlation):	Passed	(P = 0.072)
																																						Power of performed test with alpha = 0.050: 0.998

## Sheet: RbxIba1
1yr	Area	Intensity	255-	RbxIba1			5yr	Area	Intensity	255-			10yr	Area	Intensity	255-			15yr	Area	Intensity	255-			20yr	Area	Intensity	255-			Summary	1yr	5yr	10yr	15yr	20yr			One Way Analysis of Variance	Wednesday, September 18, 2024 11:03:27 AM
S-556							S-382						DH-1946						S-152						S-63							69.455	61.068	43.097	24.178	1.161
1	1392640	184.343	70.657				1	1392640	195.338	59.662			1	1392640	209.702	45.298			1	1392640	231.027	23.973			1	1392640	253.439	1.561			RbxIba1	76.352	32.8	21.519	35.465	2.044			Data source: Data 1 in New analysis of all staining and groups-2024-09-06
2	1392640	185.271	69.729				2	1392640	193.697	61.303			2	1392640	209.807	45.193			2	1392640	228.161	26.839			2	1392640	254.552	0.448				90.49	52.593	51.917	31.983	6.978
3	1392640	187.046	67.954				3	1392640	194.447	60.553			3	1392640	214.449	40.551			3	1392640	230.324	24.676			3	1392640	253.061	1.939				79.168	45.101	66.847	27.145	0.81			Normality Test (Shapiro-Wilk):	Passed	(P = 0.462)
4	1392640	185.238	69.762				4	1392640	195.184	59.816			4	1392640	211.419	43.581			4	1392640	231.482	23.518			4	1392640	253.755	1.245
5	1392640	185.826	69.174				5	1392640	190.995	64.005			5	1392640	214.136	40.864			5	1392640	233.116	21.884			5	1392640	254.386	0.614			Average	78.8663	47.8905	45.845	29.6928	2.74825			Equal Variance Test (Brown-Forsythe):	Passed	(P = 0.128)
Average			69.4552				Average			61.0678			Average			43.0974			Average			24.178			Average			1.1614											Group Name	N	Missing	Mean	Std Dev	SEM
																																							RbxIba1-1y	4	0	78.866	8.758	4.379
																																							RbxIba1-5y	4	0	47.891	11.99	5.995
1yr	Area	Intensity	255-				5yr	Area	Intensity	255-			10yr	Area	Intensity	255-			15yr	Area	Intensity	255-			20yr	Area	Intensity	255-											RbxIba1-10y	4	0	45.845	18.95	9.475
S-560							S-391						DH-1976						S-163						S-67														RbxIba1-15y	4	0	29.693	5.016	2.508
1	1392640	180.552	74.448				1	1392640	219.94	35.06			1	1392640	230.578	24.422			1	1392640	216.511	38.489			1	1392640	252.855	2.145											RbxIba1-20y	4	0	2.748	2.867	1.434
2	1392640	177.875	77.125				2	1392640	220.317	34.683			2	1392640	236.616	18.384			2	1392640	223.495	31.505			2	1392640	253.79	1.21
3	1392640	182.566	72.434				3	1392640	225.369	29.631			3	1392640	233.675	21.325			3	1392640	221.835	33.165			3	1392640	253.263	1.737											Source of Variation	DF	SS	MS	F	P
4	1392640	175.179	79.821				4	1392640	221.013	33.987			4	1392640	235.467	19.533			4	1392640	217.924	37.076			4	1392640	253.146	1.854											Between Groups	4	12383.4	3095.86	25.255	<0.001
5	1392640	177.069	77.931				5	1392640	224.361	30.639			5	1392640	231.068	23.932			5	1392640	217.912	37.088			5	1392640	251.728	3.272											Residual	15	1838.75	122.583
																																							Total	19	14222.2
Average			76.3518				Average			32.8			Average			21.5192			Average			35.4646			Average			2.0436
																																							The differences in the mean values among the treatment groups are greater than would be expected by chance; there is a statistically significant difference (P = <0.001).
1yr	Area	Intensity	255-				5yr	Area	Intensity	255-			10yr	Area	Intensity	255-			15yr	Area	Intensity	255-			20yr	Area	Intensity	255-											Power of performed test with alpha = 0.050: 1.000
S-561							S-395						DH-1979						S-167						S-72
1	1392640	162.793	92.207				1	1392640	200.838	54.162			1	1392640	201.677	53.323			1	1392640	244.249	10.751			1	1392640	251.945	3.055
2	1392640	166.198	88.802				2	1392640	207.899	47.101			2	1392640	201.677	53.323			2	1392640	217.293	37.707			2	1392640	247.921	7.079											All Pairwise Multiple Comparison Procedures (Student-Newman-Keuls Method) :
3	1392640	161.437	93.563				3	1392640	201.61	53.39			3	1392640	202.569	52.431			3	1392640	232.995	22.005			3	1392640	242.014	12.986
4	1392640	170.249	84.751				4	1392640	200.682	54.318			4	1392640	203.97	51.03			4	1392640	240.191	14.809			4	1392640	245.89	9.11											Comparisons for factor:
5	1392640	161.873	93.127				5	1392640	201.005	53.995			5	1392640	205.52	49.48			5	1392640	180.357	74.643			5	1392640	252.34	2.66											Comparison	Diff of Means	p	q	P	P<0.050
																																							RbxIba1-1y vs. RbxIba1-20y	76.118	5	13.75	<0.001	Yes
Average			90.49				Average			52.5932			Average			51.9174			Average			31.983			Average			6.978											RbxIba1-1y vs. RbxIba1-15y	49.174	4	8.883	<0.001	Yes
																																							RbxIba1-1y vs. RbxIba1-10y	33.021	3	5.965	0.002	Yes
																																							RbxIba1-1y vs. RbxIba1-5y	30.976	2	5.595	0.001	Yes
1yr	Area	Intensity	255-				5yr	Area	Intensity	255-			10yr	Area	Intensity	255-			15yr	Area	Intensity	255-			20yr	Area	Intensity	255-											RbxIba1-5y vs. RbxIba1-20y	45.142	4	8.155	<0.001	Yes
S-565							S-412						DH-1986						S-175						S-74														RbxIba1-5y vs. RbxIba1-15y	18.198	3	3.287	0.083	No
1	1392640	171.873	83.127				1	1392640	209.887	45.113			1	1392640	192.693	62.307			1	1392640	237.528	17.472			1	1392640	254.217	0.783											RbxIba1-5y vs. RbxIba1-10y	2.046	2	0.369	0.798	Do Not Test
2	1392640	178.154	76.846				2	1392640	208.074	46.926			2	1392640	187.911	67.089			2	1392640	223.817	31.183			2	1392640	254.075	0.925											RbxIba1-10y vs. RbxIba1-20y	43.097	3	7.785	<0.001	Yes
3	1392640	178.382	76.618				3	1392640	213.169	41.831			3	1392640	191.415	63.585			3	1392640	230.028	24.972			3	1392640	254.635	0.365											RbxIba1-10y vs. RbxIba1-15y	16.152	2	2.918	0.057	Do Not Test
4	1392640	174.449	80.551				4	1392640	221.023	33.977			4	1392640	185.907	69.093			4	1392640	226.296	28.704			4	1392640	253.694	1.306											RbxIba1-15y vs. RbxIba1-20y	26.945	2	4.867	0.004	Yes
5	1392640	176.301	78.699				5	1392640	197.344	57.656			5	1392640	182.841	72.159			5	1392640	221.606	33.394			5	1392640	254.331	0.669
			79.1682				Average			45.1006			Average			66.8466			Average			27.145			Average			0.8096											A result of "Do Not Test" occurs for a comparison when no significant difference is found between two means that enclose that comparison. For example, if you had four means sorted in order, and found no difference between means 4 vs. 2, then you would not test 4 vs. 3 and 3 vs. 2, but still test 4 vs. 1 and 3 vs. 1 (4 vs. 3 and 3 vs. 2 are enclosed by 4 vs. 2: 4 3 2 1). Note that not testing the …
																																							Linear Regression	Tuesday, September 17, 2024 9:45:49 AM
																																							Data source: Data 1 in New analysis of all staining and groups-2024-09-06
																																							RtxIba1-int = 52.854 - (2.636 * years)
																																							N = 20
																																							R = 0.830	Rsqr = 0.689	Adj Rsqr = 0.672
																																							Standard Error of Estimate = 12.686
																																								Coefficient	Std. Error	t	P
																																							Constant	52.854	5.117	10.33	<0.001
																																							years	-2.636	0.418	-6.315	<0.001
																																							Analysis of Variance:
																																								DF	SS	MS	F	P
																																							Regression	1	6416.97	6416.97	39.875	<0.001
																																							Residual	18	2896.66	160.925
																																							Total	19	9313.62	490.191
																																							Normality Test (Shapiro-Wilk)	Passed	(P = 0.585)
																																							Constant Variance Test (Spearman Rank Correlation):	Passed	(P = 0.072)
																																							Power of performed test with alpha = 0.050: 0.998

## Sheet: GFAP(nb)
1yr	Area	Intensity	255-	GFAP		5yr	Area	Intensity	255-			10yr	Area	Intensity	255-			15yr	Area	Intensity	255-			20yr	Area	Intensity	255-			Summary	1yr	5yr	10yr	15yr	20yr			One Way Analysis of Variance	Monday, September 16, 2024 4:32:22 PM
S-556						S-382						DH-1946						S-152						S-63							36.923	62.636	49.885	43.239	81.322
1	1392640	221.075	33.925			1	1392640	207.662	47.338			1	1392640	206.52	48.48			1	1392640	211.935	43.065			1	1392640	188.956	66.044			GFAP	47.122	39.15	36.2	47.427	60.282			Data source: Data 1 in New analysis of all staining and groups-2024-09-06
2	1392640	214.802	40.198			2	1392640	215.988	39.012			2	1392640	214.24	40.76			2	1392640	217.615	37.385			2	1392640	158.293	96.707				55.72	45.618	31.995	57.858	57.46
3	1392640	214.172	40.828			3	1392640	170.172	84.828			3	1392640	196.699	58.301			3	1392640	196.953	58.047			3	1392640	184.469	70.531				36.237	53.063	14.496	67.808	69.712			Normality Test (Shapiro-Wilk):	Passed	(P = 0.306)
4	1392640	218.744	36.256			4	1392640	170.781	84.219			4	1392640	193.673	61.327			4	1392640	213.276	41.724			4	1392640	167.783	87.217
5	1392640	221.494	33.506			5	1392640	197.215	57.785			5	1392640	214.441	40.559			5	1392640	219.025	35.975			5	1392640	168.888	86.112			Average	44.0005	50.1167	33.144	54.083	67.194			Equal Variance Test (Brown-Forsythe):	Passed	(P = 0.978)
Average			36.9426			Average			62.6364			Average			49.8854			Average			43.2392			Average			81.3222											Group Name	N	Missing	Mean	Std Dev	SEM
																																						GFAP-NB-1y	4	0	44.001	9.264	4.632
																																						GFAP-NB-5y	4	0	50.117	10.098	5.049
1yr	Area	Intensity	255-			5yr	Area	Intensity	255-			10yr	Area	Intensity	255-			15yr	Area	Intensity	255-			20yr	Area	Intensity	255-											GFAP-NB-10y	4	0	33.144	14.591	7.295
S-560						S-391						DH-1976						S-163						S-67														GFAP-NB-15y	4	0	54.083	11.023	5.512
1	1392640	223.772	31.228			1	1392640	205.726	49.274			1	1392640	215.429	39.571			1	1392640	214.748	40.252			1	1392640	218.623	36.377											GFAP-NB-20y	4	0	67.194	10.778	5.389
2	1392640	220.803	34.197			2	1392640	225.834	29.166			2	1392640	209.749	45.251			2	1392640	208.313	46.687			2	1392640	173.691	81.309
3	1392640	193.302	61.698			3	1392640	216.856	38.144			3	1392640	224.637	30.363			3	1392640	207.541	47.459			3	1392640	197.726	57.274											Source of Variation	DF	SS	MS	F	P
4	1392640	178.658	76.342			4	1392640	213.419	41.581			4	1392640	220.883	34.117			4	1392640	203.074	51.926			4	1392640	196.267	58.733											Between Groups	4	2528.04	632.01	4.95	0.01
5	1392640	222.856	32.144			5	1392640	217.417	37.583			5	1392640	223.302	31.698			5	1392640	204.189	50.811			5	1392640	187.285	67.715											Residual	15	1915.03	127.669
																																						Total	19	4443.07
Average			47.1218			Average			39.1496			Average			36.2			Average			47.427			Average			60.2816
																																						The differences in the mean values among the treatment groups are greater than would be expected by chance; there is a statistically significant difference (P = 0.010).
1yr	Area	Intensity	255-			5yr	Area	Intensity	255-			10yr	Area	Intensity	255-			15yr	Area	Intensity	255-			20yr	Area	Intensity	255-											Power of performed test with alpha = 0.050: 0.786
S-561						S-395						DH-1979						S-167						S-72
1	1392640	204.483	50.517			1	1392640	211.796	43.204			1	1392640	230.324	24.676			1	1392640	213.223	41.777			1	1392640	219.703	35.297
2	1392640	197.363	57.637			2	1392640	211.383	43.617			2	1392640	221.619	33.381			2	1392640	211.472	43.528			2	1392640	167.381	87.619											All Pairwise Multiple Comparison Procedures (Student-Newman-Keuls Method) :
3	1392640	202.961	52.039			3	1392640	210.811	44.189			3	1392640	224.154	30.846			3	1392640	206.969	48.031			3	1392640	204.092	50.908
4	1392640	199.139	55.861			4	1392640	203.235	51.765			4	1392640	222.505	32.495			4	1392640	168.857	86.143			4	1392640	216.386	38.614											Comparisons for factor:
5	1392640	192.455	62.545			5	1392640	209.684	45.316			5	1392640	216.425	38.575			5	1392640	185.188	69.812			5	1392640	180.137	74.863											Comparison	Diff of Means	p	q	P	P<0.050
																																						GFAP-NB-20y vs. GFAP-NB-10y	34.05	5	6.027	0.005	Yes
Average			55.7198			Average			45.6182			Average			31.9946			Average			57.8582			Average			57.4602											GFAP-NB-20y vs. GFAP-NB-1y	23.194	4	4.105	0.048	Yes
																																						GFAP-NB-20y vs. GFAP-NB-5y	17.077	3	3.023	0.116	No
																																						GFAP-NB-20y vs. GFAP-NB-15y	13.111	2	2.321	0.122	Do Not Test
1yr	Area	Intensity	255-			5yr	Area	Intensity	255-			10yr	Area	Intensity	255-			15yr	Area	Intensity	255-			20yr	Area	Intensity	255-											GFAP-NB-15y vs. GFAP-NB-10y	20.939	4	3.706	0.081	No
S-565						S-412						DH-1986						S-175						S-74														GFAP-NB-15y vs. GFAP-NB-1y	10.082	3	1.785	0.437	Do Not Test
1	1392640	219.736	35.264			1	1392640	199.365	55.635			1	1392640	240.867	14.133			1	1392640	193.263	61.737			1	1392640	184.534	70.466											GFAP-NB-15y vs. GFAP-NB-5y	3.966	2	0.702	0.627	Do Not Test
2	1392640	210.461	44.539			2	1392640	199.28	55.72			2	1392640	241.222	13.778			2	1392640	150.307	104.693			2	1392640	167.356	87.644											GFAP-NB-5y vs. GFAP-NB-10y	16.973	3	3.004	0.118	Do Not Test
3	1392640	219.574	35.426			3	1392640	199.811	55.189			3	1392640	238.142	16.858			3	1392640	198.953	56.047			3	1392640	186.491	68.509											GFAP-NB-5y vs. GFAP-NB-1y	6.116	2	1.083	0.456	Do Not Test
4	1392640	224.413	30.587			4	1392640	203.798	51.202			4	1392640	240.479	14.521			4	1392640	185.595	69.405			4	1392640	196.113	58.887											GFAP-NB-1y vs. GFAP-NB-10y	10.857	2	1.922	0.194	Do Not Test
5	1392640	219.63	35.37			5	1392640	207.431	47.569			5	1392640	241.809	13.191			5	1392640	207.843	47.157			5	1392640	191.925	63.075
			36.2372			Average			53.063			Average			14.4962			Average			67.8078			Average			69.7162											A result of "Do Not Test" occurs for a comparison when no significant difference is found between two means that enclose that comparison. For example, if you had four means sorted in order, and found no difference between means 4 vs. 2, then you would not test 4 vs. 3 and 3 vs. 2, but still test 4 vs. 1 and 3 vs. 1 (4 vs. 3 and 3 vs. 2 are enclosed by 4 vs. 2: 4 3 2 1). Note that not testing the …
																																						Linear Regression	Monday, September 16, 2024 4:48:22 PM
																																						Data source: Data 1 in New analysis of all staining and groups-2024-09-06
																																						GFAP-NB-Int = 38.833 + (1.066 * GFAP-NB-Yrs)
																																						N = 20
																																						R = 0.486	Rsqr = 0.236	Adj Rsqr = 0.194
																																						Standard Error of Estimate = 13.731
																																							Coefficient	Std. Error	t	P
																																						Constant	38.833	5.538	7.012	<0.001
																																						GFAP-NB-Yrs	1.066	0.452	2.359	0.03
																																						Analysis of Variance:
																																							DF	SS	MS	F	P
																																						Regression	1	1049.31	1049.31	5.565	0.03
																																						Residual	18	3393.76	188.542
																																						Total	19	4443.07	233.846
																																						Normality Test (Shapiro-Wilk)	Passed	(P = 0.594)
																																						Constant Variance Test (Spearman Rank Correlation):	Passed	(P = 0.916)
																																						Power of performed test with alpha = 0.050: 0.590

## Sheet: GFAP(ab)
1yr	Area	Intensity	255-	GFAP-ab		5yr	Area	Intensity	255-			10yr	Area	Intensity	255-			15yr	Area	Intensity	255-			20yr	Area	Intensity	255-			Summary	1yr	5yr	10yr	15yr	20yr			One Way Analysis of Variance	Monday, September 16, 2024 5:02:54 PM
S-556						S-382						DH-1946						S-152						S-63							71.739	115.407	121.607	154.088	145.861
1	1392640	186.342	68.658			1	1392640	129.114	125.886			1	1392640	157.355	97.645			1	1392640	144.619	110.381			1	1392640	157.728	97.272			GFAP-ab	78.525	112.718	122	180.96	194.121			Data source: Data 1 in New analysis of all staining and groups-2024-09-06
2	1392640	180.595	74.405			2	1392640	136.89	118.11			2	1392640	116.322	138.678			2	1392640	63.949	191.051			2	1392640	114.879	140.121				103.893	98.538	84.473	167.492	168.95
3	1392640	181.154	73.846			3	1392640	165.314	89.686			3	1392640	144.972	110.028			3	1392640	119.847	135.153			3	1392640	96.941	158.059				71.115	112.373	77.78	100.787	143.093			Normality Test (Shapiro-Wilk):	Passed	(P = 0.548)
4	1392640	179.683	75.317			4	1392640	138.668	116.332			4	1392640	121.745	133.255			4	1392640	54.486	200.514			4	1392640	71.362	183.638
5	1392640	188.533	66.467			5	1392640	127.979	127.021			5	1392640	126.571	128.429			5	1392640	121.661	133.339			5	1392640	104.783	150.217			Average	81.318	109.759	101.465	150.832	163.006			Equal Variance Test (Brown-Forsythe):	Passed	(P = 0.328)
Average			71.7386			Average			115.407			Average			121.607			Average			154.088			Average			145.861											Group Name	N	Missing	Mean	Std Dev	SEM
																																						GFAP-AB-1y	4	0	81.318	15.42	7.71
																																						GFAP-AB-5y	4	0	109.759	7.603	3.801
1yr	Area	Intensity	255-			5yr	Area	Intensity	255-			10yr	Area	Intensity	255-			15yr	Area	Intensity	255-			20yr	Area	Intensity	255-											GFAP-AB-10y	4	0	101.465	23.644	11.822
S-560						S-391						DH-1976						S-163						S-67														GFAP-AB-15y	4	0	150.832	35.121	17.56
1	1392640	187.445	67.555			1	1392640	122.265	132.735			1	1392640	190.232	64.768			1	1392640	66.424	188.576			1	1392640	60.259	194.741											GFAP-AB-20y	4	0	163.006	23.762	11.881
2	1392640	180.256	74.744			2	1392640	127.586	127.414			2	1392640	104.639	150.361			2	1392640	75.021	179.979			2	1392640	81.008	173.992
3	1392640	167.5	87.5			3	1392640	135.79	119.21			3	1392640	103.575	151.425			3	1392640	80.41	174.59			3	1392640	61.757	193.243											Source of Variation	DF	SS	MS	F	P
4	1392640	180.01	74.99			4	1392640	171.145	83.855			4	1392640	187.346	67.654			4	1392640	87.999	167.001			4	1392640	49.361	205.639											Between Groups	4	18946.9	4736.72	8.928	<0.001
5	1392640	167.164	87.836			5	1392640	154.626	100.374			5	1392640	78.706	176.294			5	1392640	60.344	194.656			5	1392640	52.009	202.991											Residual	15	7958.09	530.539
																																						Total	19	26905
Average			78.525			Average			112.718			Average			122.1			Average			180.96			Average			194.121
																																						The differences in the mean values among the treatment groups are greater than would be expected by chance; there is a statistically significant difference (P = <0.001).
1yr	Area	Intensity	255-			5yr	Area	Intensity	255-			10yr	Area	Intensity	255-			15yr	Area	Intensity	255-			20yr	Area	Intensity	255-											Power of performed test with alpha = 0.050: 0.982
S-561						S-395						DH-1979						S-167						S-72
1	1392640	148.496	106.504			1	1392640	134.098	120.902			1	1392640	201.669	53.331			1	1392640	78.964	176.036			1	1392640	45.107	209.893
2	1392640	127.394	127.606			2	1392640	162.409	92.591			2	1392640	156.5	98.5			2	1392640	62.964	192.036			2	1392640	47.85	207.15											All Pairwise Multiple Comparison Procedures (Student-Newman-Keuls Method) :
3	1392640	160.312	94.688			3	1392640	158.541	96.459			3	1392640	191.677	63.323			3	1392640	118.901	136.099			3	1392640	104.62	150.38
4	1392640	155.216	99.784			4	1392640	154.626	100.374			4	1392640	151.653	103.347			4	1392640	154.261	100.739			4	1392640	148.839	106.161											Comparisons for factor:
5	1392640	164.118	90.882			5	1392640	172.635	82.365			5	1392640	151.135	103.865			5	1392640	22.452	232.548			5	1392640	83.832	171.168											Comparison	Diff of Means	p	q	P	P<0.050
																																						GFAP-AB-20y vs. GFAP-AB-1y	81.688	5	7.093	0.001	Yes
Average			103.893			Average			98.5382			Average			84.4732			Average			167.492			Average			168.95											GFAP-AB-20y vs. GFAP-AB-10y	61.541	4	5.344	0.009	Yes
																																						GFAP-AB-20y vs. GFAP-AB-5y	53.247	3	4.623	0.014	Yes
																																						GFAP-AB-20y vs. GFAP-AB-15y	12.174	2	1.057	0.467	No
1yr	Area	Intensity	255-			5yr	Area	Intensity	255-			10yr	Area	Intensity	255-			15yr	Area	Intensity	255-			20yr	Area	Intensity	255-											GFAP-AB-15y vs. GFAP-AB-1y	69.514	4	6.036	0.003	Yes
S-565						S-412						DH-1986						S-175						S-74														GFAP-AB-15y vs. GFAP-AB-10y	49.367	3	4.287	0.022	Yes
1	1392640	185.753	69.247			1	1392640	122.265	132.735			1	1392640	114.116	140.884			1	1392640	205.823	49.177			1	1392640	79.452	175.548											GFAP-AB-15y vs. GFAP-AB-5y	41.073	2	3.566	0.024	Yes
2	1392640	204.892	50.108			2	1392640	127.586	127.414			2	1392640	197.601	57.399			2	1392640	130.743	124.257			2	1392640	120.504	134.496											GFAP-AB-5y vs. GFAP-AB-1y	28.441	3	2.47	0.221	No
3	1392640	178.63	76.37			3	1392640	135.79	119.21			3	1392640	181.78	73.22			3	1392640	135.363	119.637			3	1392640	124.557	130.443											GFAP-AB-5y vs. GFAP-AB-10y	8.294	2	0.72	0.618	Do Not Test
4	1392640	171.572	83.428			4	1392640	177.101	77.899			4	1392640	201.293	53.707			4	1392640	147.513	107.487			4	1392640	118.763	136.237											GFAP-AB-10y vs. GFAP-AB-1y	20.147	2	1.749	0.235	Do Not Test
5	1392640	178.577	76.423			5	1392640	150.391	104.609			5	1392640	191.314	63.686			5	1392640	151.622	103.378			5	1392640	116.257	138.743
			71.1152			Average			112.373			Average			77.7792			Average			100.787			Average			143.093											A result of "Do Not Test" occurs for a comparison when no significant difference is found between two means that enclose that comparison. For example, if you had four means sorted in order, and found no difference between means 4 vs. 2, then you would not test 4 vs. 3 and 3 vs. 2, but still test 4 vs. 1 and 3 vs. 1 (4 vs. 3 and 3 vs. 2 are enclosed by 4 vs. 2: 4 3 2 1). Note that not testing the …
																																						Linear Regression	Monday, September 16, 2024 5:05:18 PM
																																						Data source: Data 1 in New analysis of all staining and groups-2024-09-06
																																						GFAP-AB-Int = 77.865 + (4.256 * Postfix yrs)
																																						N = 20
																																						R = 0.788	Rsqr = 0.622	Adj Rsqr = 0.601
																																						Standard Error of Estimate = 23.784
																																							Coefficient	Std. Error	t	P
																																						Constant	77.865	9.593	8.116	<0.001
																																						Postfix yrs	4.256	0.783	5.437	<0.001
																																						Analysis of Variance:
																																							DF	SS	MS	F	P
																																						Regression	1	16722.5	16722.5	29.561	<0.001
																																						Residual	18	10182.4	565.69
																																						Total	19	26905	1416.05
																																						Normality Test (Shapiro-Wilk)	Passed	(P = 0.656)
																																						Constant Variance Test (Spearman Rank Correlation):	Passed	(P = 0.103)
																																						Power of performed test with alpha = 0.050: 0.993

## Sheet: CVS
1yr	Area	Intensity	255-	CVS		5yr	Area	Intensity	255-			10yr	Area	Intensity	255-			15yr	Area	Intensity	255-			20yr	Area	Intensity	255-			Summary	1yr	5yr	10yr	15yr	20yr			One Way Analysis of Variance	Wednesday, September 18, 2024 3:06:32 PM
S-556						S-382						DH-1946						S-152						S-63							15.205	12.458	6.33	5.452	6.73
1	1392640	239.399	15.601			1	1392640	242.858	12.142			1	1392640	247.001	7.999			1	1392640	249.561	5.439			1	1392640	248.485	6.515			CVS	10.095	12.58	6.494	4.492	11.91			Data source: Data 1 in New analysis of all staining and groups-2024-09-06
2	1392640	241.091	13.909			2	1392640	242.471	12.529			2	1392640	249.632	5.368			2	1392640	248.207	6.793			2	1392640	247.792	7.208				9.049	12.843	8.273	12.621	5.648
3	1392640	239.523	15.477			3	1392640	242.941	12.059			3	1392640	246.416	8.584			3	1392640	249.523	5.477			3	1392640	248.102	6.898				9.287	10.55	6.906	7.615	8.734			Normality Test (Shapiro-Wilk):	Passed	(P = 0.055)
4	1392640	238.628	16.372			4	1392640	241.227	13.773			4	1392640	249.914	5.086			4	1392640	249.783	5.217			4	1392640	248.352	6.648
5	1392640	240.335	14.665			5	1392640	243.214	11.786			5	1392640	250.341	4.659			5	1392640	250.666	4.334			5	1392640	248.621	6.379			Average	10.909	12.1077	7.00075	7.545	8.2555			Equal Variance Test (Brown-Forsythe):	Passed	(P = 0.430)
Average			15.2048			Average			12.4578			Average			6.3392			Average			5.452			Average			6.7296											Group Name	N	Missing	Mean	Std Dev	SEM
																																						CV-1y	4	0	10.909	2.899	1.449
																																						CV-5y	4	0	12.108	1.051	0.525
1yr	Area	Intensity	255-			5yr	Area	Intensity	255-			10yr	Area	Intensity	255-			15yr	Area	Intensity	255-			20yr	Area	Intensity	255-											CV-10y	4	0	7.001	0.882	0.441
S-560						S-391						DH-1976						S-163						S-67														CV-15y	4	0	7.545	3.627	1.814
1	1392640	243.857	11.143			1	1392640	239.399	15.601			1	1392640	247.869	7.131			1	1392640	250.299	4.701			1	1392640	244.005	10.995											CV-20y	4	0	8.255	2.751	1.376
2	1392640	244.775	10.225			2	1392640	243.379	11.621			2	1392640	249.541	5.459			2	1392640	250.343	4.657			2	1392640	242.322	12.678
3	1392640	245.277	9.723			3	1392640	244.154	10.846			3	1392640	247.103	7.897			3	1392640	252.566	2.434			3	1392640	243.371	11.629											Source of Variation	DF	SS	MS	F	P
4	1392640	246.118	8.882			4	1392640	244.097	10.903			4	1392640	249.291	5.709			4	1392640	249.452	5.548			4	1392640	243.423	11.577											Between Groups	4	79.347	19.837	3.198	0.044
5	1392640	244.497	10.503			5	1392640	241.072	13.928			5	1392640	248.726	6.274			5	1392640	249.882	5.118			5	1392640	242.322	12.678											Residual	15	93.039	6.203
																																						Total	19	172.386
Average			10.0952			Average			12.5798			Average			6.494			Average			4.4916			Average			11.9114
																																						The differences in the mean values among the treatment groups are greater than would be expected by chance; there is a statistically significant difference (P = 0.044).
1yr	Area	Intensity	255-			5yr	Area	Intensity	255-			10yr	Area	Intensity	255-			15yr	Area	Intensity	255-			20yr	Area	Intensity	255-											Power of performed test with alpha = 0.050: 0.505
S-561						S-395						DH-1979						S-167						S-72
1	1392640	246.094	8.906			1	1392640	241.885	13.115			1	1392640	247.351	7.649			1	1392640	239.089	15.911			1	1392640	248.438	6.562
2	1392640	245.383	9.617			2	1392640	242.238	12.762			2	1392640	244.364	10.636			2	1392640	242.158	12.842			2	1392640	249.227	5.773											All Pairwise Multiple Comparison Procedures (Student-Newman-Keuls Method) :
3	1392640	245.364	9.636			3	1392640	243.099	11.901			3	1392640	248.278	6.722			3	1392640	242.727	12.273			3	1392640	248.509	6.491
4	1392640	247.385	7.615			4	1392640	242.934	12.066			4	1392640	246.33	8.67			4	1392640	243.837	11.163			4	1392640	249.652	5.348											Comparisons for factor:
5	1392640	245.531	9.469			5	1392640	240.628	14.372			5	1392640	247.31	7.69			5	1392640	244.085	10.915			5	1392640	250.934	4.066											Comparison	Diff of Means	p	q	P	P<0.050
																																						CV-5y vs. CV-10y	5.107	5	4.101	0.071	No
Average			9.0486			Average			12.8432			Average			8.2734			Average			12.6208						5.648											CV-5y vs. CV-15y	4.563	4	3.664	0.086	Do Not Test
																																						CV-5y vs. CV-20y	3.852	3	3.094	0.106	Do Not Test
																																						CV-5y vs. CV-1y	1.199	2	0.963	0.507	Do Not Test
1yr	Area	Intensity	255-			5yr	Area	Intensity	255-			10yr	Area	Intensity	255-			15yr	Area	Intensity	255-			20yr	Area	Intensity	255-											CV-1y vs. CV-10y	3.908	4	3.139	0.163	Do Not Test
S-565						S-412						DH-1986						S-175						S-74														CV-1y vs. CV-15y	3.364	3	2.701	0.17	Do Not Test
1	1392640	245.951	9.049			1	1392640	243.953	11.047			1	1392640	247.624	7.376			1	1392640	246.658	8.342			1	1392640	246.314	8.686											CV-1y vs. CV-20y	2.654	2	2.131	0.153	Do Not Test
2	1392640	244.44	10.56			2	1392640	246.333	8.667			2	1392640	251.786	3.214			2	1392640	246.589	8.411			2	1392640	245.583	9.417											CV-20y vs. CV-10y	1.255	3	1.008	0.76	Do Not Test
3	1392640	245.737	9.263			3	1392640	243.595	11.405			3	1392640	247.103	7.897			3	1392640	248.051	6.949			3	1392640	244.445	10.555											CV-20y vs. CV-15y	0.71	2	0.571	0.692	Do Not Test
4	1392640	246.66	8.34			4	1392640	243.833	11.167			4	1392640	245.545	9.455			4	1392640	247.707	7.293			4	1392640	245.676	9.324											CV-15y vs. CV-10y	0.544	2	0.437	0.762	Do Not Test
5	1392640	245.776	9.224			5	1392640	244.538	10.462			5	1392640	248.412	6.588			5	1392640	247.922	7.078			5	1392640	249.311	5.689
			9.2872			Average			10.5496			Average			6.906			Average			7.6146			Average			8.7342											A result of "Do Not Test" occurs for a comparison when no significant difference is found between two means that enclose that comparison. For example, if you had four means sorted in order, and found no difference between means 4 vs. 2, then you would not test 4 vs. 3 and 3 vs. 2, but still test 4 vs. 1 and 3 vs. 1 (4 vs. 3 and 3 vs. 2 are enclosed by 4 vs. 2: 4 3 2 1). Note that not testing the …
																																						Linear Regression	Wednesday, September 18, 2024 3:08:02 PM
																																						Data source: Data 1 in New analysis of all staining and groups-2024-09-06
																																						CV-Int = 11.267 - (0.206 * Years)
																																						N = 20
																																						R = 0.477	Rsqr = 0.228	Adj Rsqr = 0.185
																																						Standard Error of Estimate = 2.719
																																							Coefficient	Std. Error	t	P
																																						Constant	11.267	1.097	10.272	<0.001
																																						Years	-0.206	0.0895	-2.304	0.033
																																						Analysis of Variance:
																																							DF	SS	MS	F	P
																																						Regression	1	39.273	39.273	5.311	0.033
																																						Residual	18	133.113	7.395
																																						Total	19	172.386	9.073
																																						Normality Test (Shapiro-Wilk)	Passed	(P = 0.099)
																																						Constant Variance Test (Spearman Rank Correlation):	Passed	(P = 0.896)
																																						Power of performed test with alpha = 0.050: 0.572

## Sheet: H&E
1yr	Area	Intensity	255-	H&E		5yr	Area	Intensity	255-			10yr	Area	Intensity	255-			15yr	Area	Intensity	255-			20yr	Area	Intensity	255-			Summary	1yr	5yr	10yr	15yr	20yr			One Way Analysis of Variance	Wednesday, September 18, 2024 2:44:17 PM
S-556						S-382						DH-1946						S-152						S-63							10.395	14.882	15.082	8.896	17.451
1	1392640	244.669	10.331			1	1392640	243.908	11.092			1	1392640	239.027	15.973			1	1392640	247.363	7.637			1	1392640	237.897	17.103			H&E	8.365	11.552	13.302	14.765	70.563			Data source: Data 1 in New analysis of all staining and groups-2024-09-06
2	1392640	244.692	10.308			2	1392640	242.176	12.824			2	1392640	239.24	15.76			2	1392640	246.498	8.502			2	1392640	229.338	25.662				5.729	14.985	32.527	75.609	16.458
3	1392640	244.858	10.142			3	1392640	237.544	17.456			3	1392640	233.793	21.207			3	1304838	244.381	10.619			3	1392640	237.62	17.38				8.459	21.48	18.3	14.524	81.238			Normality Test (Shapiro-Wilk):	Passed	(P = 0.091)
4	1392640	244.116	10.884			4	1392640	235.078	19.922			4	1392640	245.308	9.692			4	349830	247.203	7.797			4	607495	241.114	13.886
5	1392640	244.692	10.308			5	1392640	241.882	13.118			5	1392640	242.224	12.776			5	1392640	245.074	9.926			5	1392640	241.778	13.222			Average	8.237	15.7248	19.8027	28.4485	46.4275			Equal Variance Test (Brown-Forsythe):	Passed	(P = 0.054)
Average			10.3946			Average			14.8824			Average			15.0816			Average			8.8962			Average			17.4506											Group Name	N	Missing	Mean	Std Dev	SEM
																																						HE-1y	4	0	8.237	1.916	0.958
																																						HE-5y	4	0	15.725	4.155	2.078
1yr	Area	Intensity	255-			5yr	Area	Intensity	255-			10yr	Area	Intensity	255-			15yr	Area	Intensity	255-			20yr	Area	Intensity	255-											HE-10y	4	0	19.803	8.731	4.366
S-560						S-391						DH-1976						S-163						S-67														HE-15y	4	0	28.448	31.557	15.779
1	1392640	244.794	10.206			1	1392640	243.728	11.272			1	1392640	243.871	11.129			1	1392640	238.396	16.604			1	1392640	249.477	5.523											HE-20y	4	0	46.427	34.313	17.156
2	1054648	247.303	7.697			2	1392640	244.816	10.184			2	1082897	244.739	10.261			2	1392640	242.429	12.571			2	1392640	158.617	96.383
3	1392640	245.75	9.25			3	1392640	242.499	12.501			3	1392640	244.904	10.096			3	1392640	238.48	16.52			3	1392640	136.456	118.544											Source of Variation	DF	SS	MS	F	P
4	1392640	247.665	7.335			4	1392640	244.649	10.351			4	1392640	241.016	13.984			4	1392640	240.612	14.388			4	1392640	130.712	124.288											Between Groups	4	3427.92	856.981	1.887	0.165
5	1392640	247.665	7.335			5	1392640	241.548	13.452			5	1392640	233.96	21.04			5	1392640	241.258	13.742			5	1392640	246.923	8.077											Residual	15	6811.16	454.077
																																						Total	19	10239.1
Average			8.3646			Average			11.552			Average			13.302			Average			14.765			Average			70.563
																																						The differences in the mean values among the treatment groups are not great enough to exclude the possibility that the difference is due to random sampling variability; there is not a statistically significant difference (P = 0.165).
1yr	Area	Intensity	255-			5yr	Area	Intensity	255-			10yr	Area	Intensity	255-			15yr	Area	Intensity	255-			20yr	Area	Intensity	255-											Power of performed test with alpha = 0.050: 0.218
S-561						S-395						DH-1979						S-167						S-72
1	1392640	249.58	5.42			1	1392640	238.569	16.431			1	1392640	221.633	33.367			1	1392640	171.645	83.355			1	1392640	229.134	25.866											The power of the performed test (0.218) is below the desired power of 0.800.
2	1392640	249.309	5.691			2	1392640	236.778	18.222			2	1392640	219.733	35.267			2	1392640	171.658	83.342			2	1392640	225.124	29.876											Less than desired power indicates you are less likely to detect a difference when one actually exists. Negative results should be interpreted cautiously.
3	1392640	250.181	4.819			3	1392640	241.676	13.324			3	1392640	221.811	33.189			3	1392640	168.714	86.286			3	1392640	244.971	10.029
4	1392640	248.136	6.864			4	1392640	241.877	13.123			4	1392640	215.229	39.771			4	1392640	175.037	79.963			4	1392640	246.799	8.201
5	1392640	249.15	5.85			5	1392640	241.176	13.824			5	1392640	233.96	21.04			5	1392640	209.903	45.097			5	1392640	246.682	8.318
																																						Linear Regression	Wednesday, September 18, 2024 2:43:22 PM
Average			5.7288			Average			14.9848			Average			32.5268			Average			75.6086						16.458
																																						Data source: Data 1 in New analysis of all staining and groups-2024-09-06
1yr	Area	Intensity	255-			5yr	Area	Intensity	255-			10yr	Area	Intensity	255-			15yr	Area	Intensity	255-			20yr	Area	Intensity	255-											HE-Int = 4.723 + (1.863 * Years)
S-565						S-412						DH-1986						S-175						S-74
1	1392640	245.786	9.214			1	1392640	239.325	15.675			1	1392640	236.416	18.584			1	1392640	240.706	14.294			1	1392640	172.663	82.337											N = 20
2	1392640	245.718	9.282			2	1392640	230.346	24.654			2	1392640	232.797	22.203			2	1392640	240.492	14.508			2	1392640	172.658	82.342
3	1392640	244.524	10.476			3	1392640	232.18	22.82			3	1392640	238.641	16.359			3	1392640	240.497	14.503			3	1392640	156.372	98.628											R = 0.559	Rsqr = 0.313	Adj Rsqr = 0.275
4	1392640	249.353	5.647			4	1392640	231.335	23.665			4	1392640	240.303	14.697			4	1392640	239.898	15.102			4	1392640	195.805	59.195
5	1392640	247.324	7.676			5	1392640	234.412	20.588			5	1392640	235.343	19.657			5	1392640	240.787	14.213			5	1392640	171.31	83.69											Standard Error of Estimate = 19.768
			8.459			Average			21.4804			Average			18.3			Average			14.524			Average			81.2384												Coefficient	Std. Error	t	P
																																						Constant	4.723	7.974	0.592	0.561
																																						Years	1.863	0.651	2.864	0.01
																																						Analysis of Variance:
																																							DF	SS	MS	F	P
																																						Regression	1	3204.99	3204.99	8.201	0.01
																																						Residual	18	7034.09	390.783
																																						Total	19	10239.1	538.899
																																						Normality Test (Shapiro-Wilk)	Passed	(P = 0.053)
																																						Constant Variance Test (Spearman Rank Correlation):	Failed	(P = <0.001)
																																						Power of performed test with alpha = 0.050: 0.741

## Sheet: LFB
1yr	Area	Intensity	255-	LFB		5yr	Area	Intensity	255-			10yr	Area	Intensity	255-			15yr	Area	Intensity	255-			20yr	Area	Intensity	255-			Summary	1yr	5yr	10yr	15yr	20yr			One Way Analysis of Variance	Thursday, September 19, 2024 5:01:27 PM
S-556						S-382						DH-1946						S-152						S-63							169.03	210.786	190.48	132.799	76.634
1	1392640	89.862	165.138			1	1392640	39.961	215.039			1	1392640	57.762	197.238			1	1392640	129.576	125.424			1	1392640	169.427	85.573			H&E	146.618	198.27	120.541	138.091	181.83			Data source: Data 1 in New analysis of all staining and groups-2024-09-06
2	1392640	86.896	168.104			2	1392640	48.949	206.051			2	1392640	71.829	183.171			2	1392640	117.518	137.482			2	1392640	170.762	84.238				176.59	140.045	234.506	122.817	75.11
3	1392640	94.182	160.818			3	1392640	44.989	210.011			3	1392640	58.783	196.217			3	1392640	113.329	141.671			3	1392640	172.732	82.268				173.252	157.476	132.654	90.502	180.55			Normality Test (Shapiro-Wilk):	Passed	(P = 0.399)
4	1392640	71.596	183.404			4	1392640	39.625	215.375			4	1392640	75.119	179.881			4	1392640	120.072	134.928			4	1392640	189.751	65.249
5	1392640	87.315	167.685			5	1392640	47.546	207.454			5	1392640	59.106	195.894			5	1392640	130.508	124.492			5	1392640	189.156	65.844			Average	166.373	176.644	169.545	121.052	128.531			Equal Variance Test (Brown-Forsythe):	Failed	(P < 0.050)
Average			169.03			Average			210.786			Average			190.48			Average			132.799			Average			76.6344											Group Name	N	Missing	Mean	Std Dev	SEM
																																						LFB-1y	4	0	166.373	13.528	6.764
																																						LFB-5y	4	0	176.644	33.368	16.684
1yr	Area	Intensity	255-			5yr	Area	Intensity	255-			10yr	Area	Intensity	255-			15yr	Area	Intensity	255-			20yr	Area	Intensity	255-											LFB-10y	4	0	169.545	52.98	26.49
S-560						S-391						DH-1976						S-163						S-67														LFB-15y	4	0	121.052	21.329	10.664
1	1392640	101.563	153.437			1	1392640	57.107	197.893			1	1392640	133.497	121.503			1	1392640	121.42	133.58			1	1392640	73.62	181.38											LFB-20y	4	0	128.531	60.811	30.405
2	1392640	103.43	151.57			2	1392640	59.882	195.118			2	1392640	118.965	136.035			2	1392640	117.629	137.371			2	1392640	78.387	176.613
3	1392640	115.035	139.965			3	1392640	52.534	202.466			3	1392640	149.953	105.047			3	1392640	113.485	141.515			3	1392640	69.142	185.858											Source of Variation	DF	SS	MS	F	P
4	1392640	116.407	138.593			4	1392640	59.359	195.641			4	1392640	146.096	108.904			4	1392640	113.715	141.285			4	1392640	76.258	178.742											Between Groups	4	10517.5	2629.38	1.592	0.228
5	1392640	105.477	149.523			5	1392640	54.768	200.232			5	1392640	123.784	131.216			5	1392640	118.297	136.703			5	1392640	68.443	186.557											Residual	15	24768.4	1651.23
																																						Total	19	35286
Average			146.618			Average			198.27			Average			120.541			Average			138.091			Average			181.83
																																						The differences in the mean values among the treatment groups are not great enough to exclude the possibility that the difference is due to random sampling variability; there is not a statistically significant difference (P = 0.228).
1yr	Area	Intensity	255-			5yr	Area	Intensity	255-			10yr	Area	Intensity	255-			15yr	Area	Intensity	255-			20yr	Area	Intensity	255-											Power of performed test with alpha = 0.050: 0.155
S-561						S-395						DH-1979						S-167						S-72
1	1392640	68.223	186.777			1	1392640	115.653	139.347			1	1392640	11.531	243.469			1	1392640	134.796	120.204			1	1392640	187.452	67.548											The power of the performed test (0.155) is below the desired power of 0.800.
2	1392640	63.883	191.117			2	1392640	108.73	146.27			2	1392640	6.525	248.475			2	1392640	142.358	112.642			2	1392640	173.749	81.251											Less than desired power indicates you are less likely to detect a difference when one actually exists. Negative results should be interpreted cautiously.
3	1392640	85.572	169.428			3	1392640	119.02	135.98			3	1392640	25.833	229.167			3	1392640	148.894	106.106			3	1392640	175.46	79.54
4	1392640	82.156	172.844			4	1392640	115.47	139.53			4	1392640	14.366	240.634			4	1392640	111.957	143.043			4	1392640	187.03	67.97
5	1392640	92.214	162.786			5	1392640	115.9	139.1			5	1392640	44.216	210.784			5	1392640	122.908	132.092			5	1392640	175.761	79.239											Linear Regression	Tuesday, September 24, 2024 11:43:40 AM
Average			176.59			Average			140.045			Average			234.506			Average			122.817						75.1096											Data source: Data 1 in New analysis of all staining and groups-2024-09-06
																																						MsxNeuN = 111.037 - (0.341 * ages)
1yr	Area	Intensity	255-			5yr	Area	Intensity	255-			10yr	Area	Intensity	255-			15yr	Area	Intensity	255-			20yr	Area	Intensity	255-
S-565						S-412						DH-1986						S-175						S-74														N = 20
1	1392640	110.64	144.36			1	1392640	104.182	150.818			1	1392640	117.889	137.111			1	1392640	166.968	88.032			1	1392640	56.639	198.361
2	1392640	69.205	185.795			2	1392640	88.78	166.22			2	1392640	135.617	119.383			2	1392640	170.421	84.579			2	1392640	70.013	184.987											R = 0.393	Rsqr = 0.155	Adj Rsqr = 0.108
3	1392640	106.554	148.446			3	1392640	87.076	167.924			3	1392640	126.319	128.681			3	1392640	156.703	98.297			3	1392640	74.234	180.766
4	1392640	81.311	173.689			4	1392640	100.414	154.586			4	1392640	117.547	137.453			4	1392640	161.446	93.554			4	1392640	66.169	188.831											Standard Error of Estimate = 17.666
5	1392640	41.028	213.972			5	1392640	107.166	147.834			5	1392640	114.36	140.64			5	1392640	166.953	88.047			5	1392640	105.193	149.807
																																							Coefficient	Std. Error	t	P
			173.252			Average			157.476			Average			132.654			Average			90.5018			Average			180.55											Constant	111.037	10.551	10.524	<0.001
																																						ages	-0.341	0.188	-1.814	0.086
																																						Analysis of Variance:
																																							DF	SS	MS	F	P
																																						Regression	1	1026.88	1026.88	3.29	0.086
																																						Residual	18	5617.74	312.097
																																						Total	19	6644.62	349.717
																																						Normality Test (Shapiro-Wilk)	Passed	(P = 0.299)
																																						Constant Variance Test (Spearman Rank Correlation):	Passed	(P = 0.861)
																																						Power of performed test with alpha = 0.050: 0.403
																																						The power of the performed test (0.403) is below the desired power of 0.800.
																																						Less than desired power indicates you are less likely to detect a difference when one actually exists. Negative results should be interpreted cautiously.

## Sheet: PMI-age
Groups	PMI (hrs)	Age (yrs)	MsxNeuN	RbxNeuN	GFAP(nb)	GFAP(ab)	RtxIba1	RbxIba1	H&E	CV	LFB			Linear regression analysis			Age X Intensity												Linear Regression	Tuesday, September 24, 2024 1:23:47 PM
1	54.5	50	100.079	32.8164	36.923	71.739	68.436	69.455	10.395	15.205	169.03			Linear Regression	Tuesday, September 24, 2024 11:43:40 AM														Data source: Data 1 in New analysis of all staining and groups-2024-09-06
1	51.5	41	111.134	24.523	47.122	78.525	48.814	76.352	8.365	10.095	146.618
1	46	19	120.403	26.0338	55.72	103.893	72.03	90.49	5.729	9.049	176.59			Data source: Data 1 in New analysis of all staining and groups-2024-09-06															MsxNeuN = 92.976 + (0.00674 * PMI)
1	70.5	33	125.071	26.9762	36.237	71.115	56.568	79.168	8.459	9.287	173.252
5	49.5	53	80.967	0.264	62.636	115.407	34.391	61.068	14.882	12.458	210.786			MsxNeuN = 111.037 - (0.341 * ages)															N = 20
5	47.5	59	113.287	0.2884	39.15	112.718	12.911	32.8	11.552	12.58	198.27
5	51	55	92.213	0.6032	45.618	98.538	32.288	52.593	14.985	12.843	140.045			N = 20															R = 0.00750	Rsqr = 0.0000562	Adj Rsqr = 0.000
5	46.42	59	102.098	0.5988	53.063	112.373	26.886	45.101	21.48	10.55	157.476
10	15.88	75	81.02	0.8632	49.885	121.607	16.864	43.097	15.082	6.33	190.48			R = 0.393	Rsqr = 0.155	Adj Rsqr = 0.108													Standard Error of Estimate = 19.213
10	72.68	91	96.503	0.9956	36.2	122	15.001	21.519	13.302	6.494	120.541
10	42.58	80	55.502	0.9536	31.995	84.473	20.749	51.917	32.527	8.273	234.506			Standard Error of Estimate = 17.666																Coefficient	Std. Error	t	P
10	10.72	84	96.297	0.8252	14.496	77.78	48.409	66.847	18.3	6.906	132.654																		Constant	92.976	10.78	8.625	<0.001
15	59.5	49	104.842	0.1422	43.239	154.088	20.686	24.178	8.896	5.452	132.799				Coefficient	Std. Error	t	P											PMI	0.00674	0.212	0.0318	0.975
15	98.75	81	74.055	0.5278	47.427	180.96	16.45	35.465	14.765	4.492	138.091			Constant	111.037	10.551	10.524	<0.001
15	51.5	30	68.232	0.5182	57.858	167.492	4.876	31.983	75.609	12.621	122.817			ages	-0.341	0.188	-1.814	0.086											Analysis of Variance:
15	55.25	36	75.525	0.6106	67.808	100.787	6.816	27.145	14.524	7.615	90.502																			DF	SS	MS	F	P
20	20	25	105.129	0.5902	81.322	145.861	0.0972	1.161	17.451	6.73	76.634			Analysis of Variance:															Regression	1	0.374	0.374	0.00101	0.975
20	24	22	107.474	0.517	60.282	194.121	3.0404	2.044	70.563	11.91	181.83				DF	SS	MS	F	P										Residual	18	6644.24	369.125
20	36	55	82.987	0.8822	57.46	168.95	12.751	6.978	16.458	5.648	75.11			Regression	1	1026.88	1026.88	3.29	0.086										Total	19	6644.62	349.717
20	29.5	44	72.987	0.573	69.712	143.093	1.188	0.81	81.238	8.734	180.55			Residual	18	5617.74	312.097
														Total	19	6644.62	349.717												Normality Test (Shapiro-Wilk)	Passed	(P = 0.843)
														Normality Test (Shapiro-Wilk)	Passed	(P = 0.299)													Constant Variance Test (Spearman Rank Correlation):	Passed	(P = 0.797)
														Constant Variance Test (Spearman Rank Correlation):	Passed	(P = 0.861)													Power of performed test with alpha = 0.050: 0.027
														Power of performed test with alpha = 0.050: 0.403															The power of the performed test (0.027) is below the desired power of 0.800.
																													Less than desired power indicates you are less likely to detect a difference when one actually exists. Negative results should be interpreted cautiously.
														The power of the performed test (0.403) is below the desired power of 0.800.
														Less than desired power indicates you are less likely to detect a difference when one actually exists. Negative results should be interpreted cautiously.
																													Linear Regression	Tuesday, September 24, 2024 1:26:43 PM
														Linear Regression	Tuesday, September 24, 2024 11:50:38 AM														Data source: Data 1 in New analysis of all staining and groups-2024-09-06
														Data source: Data 1 in New analysis of all staining and groups-2024-09-06															RbxNeuN = 0.551 + (0.117 * PMI)
														RbxNeuN = 15.626 - (0.185 * ages)															N = 20
														N = 20															R = 0.218	Rsqr = 0.0474	Adj Rsqr = 0.000
														R = 0.357	Rsqr = 0.127	Adj Rsqr = 0.0789													Standard Error of Estimate = 11.198
														Standard Error of Estimate = 10.718																Coefficient	Std. Error	t	P
																													Constant	0.551	6.283	0.0876	0.931
															Coefficient	Std. Error	t	P											PMI	0.117	0.123	0.947	0.356
														Constant	15.626	6.401	2.441	0.025
														ages	-0.185	0.114	-1.621	0.122											Analysis of Variance:
																														DF	SS	MS	F	P
														Analysis of Variance:															Regression	1	112.339	112.339	0.896	0.356
															DF	SS	MS	F	P										Residual	18	2257.06	125.392
														Regression	1	301.775	301.775	2.627	0.122										Total	19	2369.4	124.705
														Residual	18	2067.63	114.868
														Total	19	2369.4	124.705												Normality Test (Shapiro-Wilk)	Failed	(P = <0.001)
														Normality Test (Shapiro-Wilk)	Failed	(P = 0.003)													Constant Variance Test (Spearman Rank Correlation):	Failed	(P = <0.001)
														Constant Variance Test (Spearman Rank Correlation):	Failed	(P = <0.001)													Power of performed test with alpha = 0.050: 0.147
														Power of performed test with alpha = 0.050: 0.337															The power of the performed test (0.147) is below the desired power of 0.800.
																													Less than desired power indicates you are less likely to detect a difference when one actually exists. Negative results should be interpreted cautiously.
														The power of the performed test (0.337) is below the desired power of 0.800.
														Less than desired power indicates you are less likely to detect a difference when one actually exists. Negative results should be interpreted cautiously.
																													Linear Regression	Tuesday, September 24, 2024 1:29:01 PM
														Linear Regression	Tuesday, September 24, 2024 11:54:25 AM														Data source: Data 1 in New analysis of all staining and groups-2024-09-06
														Data source: Data 1 in New analysis of all staining and groups-2024-09-06															GFAP(nb) = 55.173 - (0.117 * PMI)
														GFAP(nb) = 72.730 - (0.442 * ages)															N = 20
														N = 20															R = 0.159	Rsqr = 0.0254	Adj Rsqr = 0.000
														R = 0.624	Rsqr = 0.389	Adj Rsqr = 0.355													Standard Error of Estimate = 15.510
														Standard Error of Estimate = 12.281																Coefficient	Std. Error	t	P
																													Constant	55.173	8.703	6.34	<0.001
															Coefficient	Std. Error	t	P											PMI	-0.117	0.171	-0.685	0.502
														Constant	72.73	7.335	9.915	<0.001
														ages	-0.442	0.131	-3.385	0.003											Analysis of Variance:
																														DF	SS	MS	F	P
														Analysis of Variance:															Regression	1	112.795	112.795	0.469	0.502
															DF	SS	MS	F	P										Residual	18	4330.27	240.571
														Regression	1	1728.06	1728.06	11.457	0.003										Total	19	4443.07	233.846
														Residual	18	2715.01	150.834
														Total	19	4443.07	233.846												Normality Test (Shapiro-Wilk)	Passed	(P = 0.673)
														Normality Test (Shapiro-Wilk)	Passed	(P = 0.518)													Constant Variance Test (Spearman Rank Correlation):	Passed	(P = 0.396)
														Constant Variance Test (Spearman Rank Correlation):	Passed	(P = 0.856)													Power of performed test with alpha = 0.050: 0.097
														Power of performed test with alpha = 0.050: 0.854															The power of the performed test (0.097) is below the desired power of 0.800.
																													Less than desired power indicates you are less likely to detect a difference when one actually exists. Negative results should be interpreted cautiously.
														Linear Regression	Tuesday, September 24, 2024 11:57:34 AM
																													Linear Regression	Tuesday, September 24, 2024 1:31:13 PM
														Data source: Data 1 in New analysis of all staining and groups-2024-09-06
																													Data source: Data 1 in New analysis of all staining and groups-2024-09-06
														GFAP(ab) = 135.560 - (0.274 * ages)
																													GFAP(ab) = 120.077 + (0.0257 * PMI)
														N = 20
																													N = 20
														R = 0.157	Rsqr = 0.0247	Adj Rsqr = 0.000
																													R = 0.0142	Rsqr = 0.000202	Adj Rsqr = 0.000
														Standard Error of Estimate = 38.181
																													Standard Error of Estimate = 38.658
															Coefficient	Std. Error	t	P
														Constant	135.56	22.804	5.945	<0.001												Coefficient	Std. Error	t	P
														ages	-0.274	0.406	-0.676	0.508											Constant	120.077	21.691	5.536	<0.001
																													PMI	0.0257	0.426	0.0603	0.953
														Analysis of Variance:
															DF	SS	MS	F	P										Analysis of Variance:
														Regression	1	665.195	665.195	0.456	0.508											DF	SS	MS	F	P
														Residual	18	26239.8	1457.76												Regression	1	5.427	5.427	0.00363	0.953
														Total	19	26905	1416.05												Residual	18	26899.5	1494.42
																													Total	19	26905	1416.05
														Normality Test (Shapiro-Wilk)	Passed	(P = 0.500)
																													Normality Test (Shapiro-Wilk)	Passed	(P = 0.299)
														Constant Variance Test (Spearman Rank Correlation):	Passed	(P = 0.295)
																													Constant Variance Test (Spearman Rank Correlation):	Passed	(P = 0.585)
														Power of performed test with alpha = 0.050: 0.096
																													Power of performed test with alpha = 0.050: 0.029
														The power of the performed test (0.096) is below the desired power of 0.800.
														Less than desired power indicates you are less likely to detect a difference when one actually exists. Negative results should be interpreted cautiously.															The power of the performed test (0.029) is below the desired power of 0.800.
																													Less than desired power indicates you are less likely to detect a difference when one actually exists. Negative results should be interpreted cautiously.
														Linear Regression	Tuesday, September 24, 2024 12:02:42 PM
																													Linear Regression	Tuesday, September 24, 2024 1:35:00 PM
														Data source: Data 1 in New analysis of all staining and groups-2024-09-06
																													Data source: Data 1 in New analysis of all staining and groups-2024-09-06
														RtxIba1 = 28.940 - (0.0572 * ages)
																													RtxIba1 = 18.371 + (0.163 * PMI)
														N = 20
																													N = 20
														R = 0.0557	Rsqr = 0.00310	Adj Rsqr = 0.000
																													R = 0.153	Rsqr = 0.0234	Adj Rsqr = 0.000
														Standard Error of Estimate = 22.712
																													Standard Error of Estimate = 22.480
															Coefficient	Std. Error	t	P
														Constant	28.94	13.565	2.133	0.047												Coefficient	Std. Error	t	P
														ages	-0.0572	0.242	-0.237	0.816											Constant	18.371	12.614	1.456	0.162
																													PMI	0.163	0.248	0.656	0.52
														Analysis of Variance:
															DF	SS	MS	F	P										Analysis of Variance:
														Regression	1	28.894	28.894	0.056	0.816											DF	SS	MS	F	P
														Residual	18	9284.73	515.818												Regression	1	217.602	217.602	0.431	0.52
														Total	19	9313.62	490.191												Residual	18	9096.02	505.335
																													Total	19	9313.62	490.191
														Normality Test (Shapiro-Wilk)	Passed	(P = 0.073)
																													Normality Test (Shapiro-Wilk)	Failed	(P = 0.013)
														Constant Variance Test (Spearman Rank Correlation):	Failed	(P = 0.003)
																													Constant Variance Test (Spearman Rank Correlation):	Passed	(P = 0.772)
														Power of performed test with alpha = 0.050: 0.042
																													Power of performed test with alpha = 0.050: 0.093
														The power of the performed test (0.042) is below the desired power of 0.800.
														Less than desired power indicates you are less likely to detect a difference when one actually exists. Negative results should be interpreted cautiously.															The power of the performed test (0.093) is below the desired power of 0.800.
																													Less than desired power indicates you are less likely to detect a difference when one actually exists. Negative results should be interpreted cautiously.
														Linear Regression	Tuesday, September 24, 2024 12:06:24 PM
																													Linear Regression	Tuesday, September 24, 2024 1:36:57 PM
														Data source: Data 1 in New analysis of all staining and groups-2024-09-06
																													Data source: Data 1 in New analysis of all staining and groups-2024-09-06
														RbxIba1 = 38.551 + (0.0472 * ages)
																													RbxIba1 = 28.771 + (0.262 * PMI)
														N = 20
																													N = 20
														R = 0.0372	Rsqr = 0.00138	Adj Rsqr = 0.000
																													R = 0.199	Rsqr = 0.0398	Adj Rsqr = 0.000
														Standard Error of Estimate = 28.090
																													Standard Error of Estimate = 27.545
															Coefficient	Std. Error	t	P
														Constant	38.551	16.777	2.298	0.034												Coefficient	Std. Error	t	P
														ages	0.0472	0.299	0.158	0.876											Constant	28.771	15.456	1.862	0.079
																													PMI	0.262	0.304	0.863	0.399
														Analysis of Variance:
															DF	SS	MS	F	P										Analysis of Variance:
														Regression	1	19.691	19.691	0.025	0.876											DF	SS	MS	F	P
														Residual	18	14202.5	789.027												Regression	1	565.454	565.454	0.745	0.399
														Total	19	14222.2	748.535												Residual	18	13656.7	758.707
																													Total	19	14222.2	748.535
														Normality Test (Shapiro-Wilk)	Passed	(P = 0.559)
																													Normality Test (Shapiro-Wilk)	Passed	(P = 0.180)
														Constant Variance Test (Spearman Rank Correlation):	Failed	(P = 0.008)
																													Constant Variance Test (Spearman Rank Correlation):	Passed	(P = 0.360)
														Power of performed test with alpha = 0.050: 0.035
																													Power of performed test with alpha = 0.050: 0.130
														The power of the performed test (0.035) is below the desired power of 0.800.
														Less than desired power indicates you are less likely to detect a difference when one actually exists. Negative results should be interpreted cautiously.															The power of the performed test (0.130) is below the desired power of 0.800.
																													Less than desired power indicates you are less likely to detect a difference when one actually exists. Negative results should be interpreted cautiously.
														Linear Regression	Tuesday, September 24, 2024 12:12:14 PM
																													Linear Regression	Tuesday, September 24, 2024 1:38:37 PM
														Data source: Data 1 in New analysis of all staining and groups-2024-09-06
																													Data source: Data 1 in New analysis of all staining and groups-2024-09-06
														H&E = 38.555 - (0.285 * ages)
																													H&E = 39.270 - (0.333 * PMI)
														N = 20
																													N = 20
														R = 0.265	Rsqr = 0.0700	Adj Rsqr = 0.0183
																													R = 0.298	Rsqr = 0.0891	Adj Rsqr = 0.0385
														Standard Error of Estimate = 23.000
																													Standard Error of Estimate = 22.763
															Coefficient	Std. Error	t	P
														Constant	38.555	13.737	2.807	0.012												Coefficient	Std. Error	t	P
														ages	-0.285	0.245	-1.164	0.26											Constant	39.27	12.773	3.074	0.007
																													PMI	-0.333	0.251	-1.327	0.201
														Analysis of Variance:
															DF	SS	MS	F	P										Analysis of Variance:
														Regression	1	716.728	716.728	1.355	0.26											DF	SS	MS	F	P
														Residual	18	9522.36	529.02												Regression	1	912.022	912.022	1.76	0.201
														Total	19	10239.1	538.899												Residual	18	9327.06	518.17
																													Total	19	10239.1	538.899
														Normality Test (Shapiro-Wilk)	Failed	(P = 0.003)
																													Normality Test (Shapiro-Wilk)	Failed	(P = <0.001)
														Constant Variance Test (Spearman Rank Correlation):	Failed	(P = <0.001)
																													Constant Variance Test (Spearman Rank Correlation):	Failed	(P = 0.008)
														Power of performed test with alpha = 0.050: 0.200
																													Power of performed test with alpha = 0.050: 0.245
														The power of the performed test (0.200) is below the desired power of 0.800.
														Less than desired power indicates you are less likely to detect a difference when one actually exists. Negative results should be interpreted cautiously.															The power of the performed test (0.245) is below the desired power of 0.800.
																													Less than desired power indicates you are less likely to detect a difference when one actually exists. Negative results should be interpreted cautiously.
														Linear Regression	Tuesday, September 24, 2024 12:14:33 PM
																													Linear Regression	Tuesday, September 24, 2024 1:40:21 PM
														Data source: Data 1 in New analysis of all staining and groups-2024-09-06
																													Data source: Data 1 in New analysis of all staining and groups-2024-09-06
														CV = 11.749 - (0.0497 * ages)
																													CV = 9.475 - (0.00666 * PMI)
														N = 20
																													N = 20
														R = 0.356	Rsqr = 0.126	Adj Rsqr = 0.0779
																													R = 0.0460	Rsqr = 0.00212	Adj Rsqr = 0.000
														Standard Error of Estimate = 2.892
																													Standard Error of Estimate = 3.091
															Coefficient	Std. Error	t	P
														Constant	11.749	1.727	6.801	<0.001												Coefficient	Std. Error	t	P
														ages	-0.0497	0.0308	-1.614	0.124											Constant	9.475	1.735	5.462	<0.001
																													PMI	-0.00666	0.0341	-0.195	0.847
														Analysis of Variance:
															DF	SS	MS	F	P										Analysis of Variance:
														Regression	1	21.801	21.801	2.606	0.124											DF	SS	MS	F	P
														Residual	18	150.585	8.366												Regression	1	0.365	0.365	0.0382	0.847
														Total	19	172.386	9.073												Residual	18	172.021	9.557
																													Total	19	172.386	9.073
														Normality Test (Shapiro-Wilk)	Passed	(P = 0.429)
																													Normality Test (Shapiro-Wilk)	Passed	(P = 0.300)
														Constant Variance Test (Spearman Rank Correlation):	Passed	(P = 0.508)
																													Constant Variance Test (Spearman Rank Correlation):	Passed	(P = 0.367)
														Power of performed test with alpha = 0.050: 0.335
																													Power of performed test with alpha = 0.050: 0.038
														The power of the performed test (0.335) is below the desired power of 0.800.
														Less than desired power indicates you are less likely to detect a difference when one actually exists. Negative results should be interpreted cautiously.															The power of the performed test (0.038) is below the desired power of 0.800.
																													Less than desired power indicates you are less likely to detect a difference when one actually exists. Negative results should be interpreted cautiously.
														Linear Regression	Tuesday, September 24, 2024 12:16:33 PM
																													Linear Regression	Tuesday, September 24, 2024 1:42:52 PM
														Data source: Data 1 in New analysis of all staining and groups-2024-09-06
																													Data source: Data 1 in New analysis of all staining and groups-2024-09-06
														LFB = 137.668 + (0.284 * ages)
																													LFB = 157.375 - (0.106 * PMI)
														N = 20
																													N = 20
														R = 0.142	Rsqr = 0.0201	Adj Rsqr = 0.000
																													R = 0.0512	Rsqr = 0.00262	Adj Rsqr = 0.000
														Standard Error of Estimate = 43.828
																													Standard Error of Estimate = 44.218
															Coefficient	Std. Error	t	P
														Constant	137.668	26.176	5.259	<0.001												Coefficient	Std. Error	t	P
														ages	0.284	0.466	0.608	0.551											Constant	157.375	24.811	6.343	<0.001
																													PMI	-0.106	0.488	-0.217	0.83
														Analysis of Variance:
															DF	SS	MS	F	P										Analysis of Variance:
														Regression	1	710.4	710.4	0.37	0.551											DF	SS	MS	F	P
														Residual	18	34575.6	1920.86												Regression	1	92.35	92.35	0.0472	0.83
														Total	19	35286	1857.15												Residual	18	35193.6	1955.2
																													Total	19	35286	1857.15
														Normality Test (Shapiro-Wilk)	Passed	(P = 0.776)
																													Normality Test (Shapiro-Wilk)	Passed	(P = 0.769)
														Constant Variance Test (Spearman Rank Correlation):	Passed	(P = 0.987)
																													Constant Variance Test (Spearman Rank Correlation):	Passed	(P = 0.109)
														Power of performed test with alpha = 0.050: 0.085
																													Power of performed test with alpha = 0.050: 0.040
														The power of the performed test (0.085) is below the desired power of 0.800.
														Less than desired power indicates you are less likely to detect a difference when one actually exists. Negative results should be interpreted cautiously.															The power of the performed test (0.040) is below the desired power of 0.800.
																													Less than desired power indicates you are less likely to detect a difference when one actually exists. Negative results should be interpreted cautiously.
